# Supplementary material for: (In)coherence between Chagas disease policy and the experiences of those affected in Mexico: The need for a transdisciplinary approach
Source: PLoS Negl Trop Dis. 2025 May 7;19(5):e0013052. doi: 10.1371/journal.pntd.0013052 (PMC12058127; doi:10.1371/journal.pntd.0013052)
Supplement: S1 Table — (XLSX) [file pntd.0013052.s001.xlsx]

## Sheet: Hoja1
Participant Code	Community	Age	Employement Status	Sex	Education Level	Language	Institution Responsible for the Diagnosis	Etiological Treatment	Following- Diagnosis	Status symptomatology
01_PAA*	Emiliano Zapata	39	Housekeeper	Woman	Secundary Education	Spanish	Research Study	No	No	Asymptomatic
02_PAA	Emiliano Zapata	50	Peasant	Man	Incomplete Primary Education	Bilingual	Research Study	No	No	Asymptomatic
03_PAS*	Emiliano Zapata	59	Peasant	Man	No Formal Education	Bilingual	Research Study	Yes	No	Symptomatic
04_PAA	Emiliano Zapata	47	Peasant	Man	Primary Education	Bilingual	Blood Bank	No	No	Asymptomatic
05_PAA	Emiliano Zapata	29	Housekeeper	Woman	Secundary Education	Bilingual	Research Study	No	Yes	Asymptomatic
06_PAA	Emiliano Zapata	59	Employed	Woman	No Formal Education	Bilingual	Research Study	No	No	Asymptomatic
07_PAA	Emiliano Zapata	49	Peasant	Man	Incomplete Primary Education	Bilingual	Research Study	No	No	Asymptomatic
08_PAS	Emiliano Zapata	24	Peasant	Man	High school	Spanish	Research Study	No	No	Symptomatic
09_PAA	OXKUTZCAB	45	Public servant	Woman	University Education	Bilingual	Research Study	No	No	Asymptomatic
10_PAA*	OXKUTZCAB	55	Peasant	Man	Technical Education	Bilingual	Blood Bank	Yes	No	Asymptomatic
11_PAS*	OXKUTZCAB	46	Housekeeper	Woman	Primary Education	Bilingual	Medical Practice	No	Yes	Symptomatic
12_PAA	OXKUTZCAB	45	Employed	Man	Technical Education	Bilingual	Blood Bank	No	Yes	Asymptomatic
13_PAA	OXKUTZCAB	40	Peasant	Man	Incomplete Secundary Education	Spanish	Research Study	No	No	Asymptomatic
14_PAA	OXKUTZCAB	45	Peasant	Man	Secundary Education	Bilingual	Research Study	No	No	Asymptomatic
15_PAA	OXKUTZCAB	40	Housekeeper	Woman	Primary Education	Spanish	Blood Bank	No	No	Asymptomatic
16_PAA*	OXKUTZCAB	51	Itinerant agricultural merchant	Man	Technical Education	Spanish	Blood Bank	No	No	Asymptomatic
17_PAA	OXKUTZCAB	45	Housekeeper	Woman	Primary Education	Spanish	Research Study	No	No	Asymptomatic
18_PAA	OXKUTZCAB	60	Agrochemical retailer	Woman	Secundary Education	Bilingual	Blood Bank	Yes	Yes	Asymptomatic
19_PAA	OXKUTZCAB	71	CraftWoman	Woman	Primary Education	Bilingual	Research Study	No	No	Asymptomatic
20_PAS	OXKUTZCAB	40	Housekeeper	Woman	Incomplete Primary Education	Bilingual	Research Study	No	Yes	Symptomatic
21_PAS	OXKUTZCAB	44	Employed	Man	Secundary Education	Bilingual	Research Study	No	No	Symptomatic
22_PAA	OXKUTZCAB	48	Peasant	Man	Primary Education	Bilingual	Blood Bank	No	No	Asymptomatic
23_PAA	OXKUTZCAB	53	Peasant	Man	Incomplete Primary Education	Bilingual	Blood Bank	No	No	Asymptomatic
24_PAA*	OXKUTZCAB	62	Housekeeper	Woman	High school	Spanish	Blood Bank	No	Yes	Asymptomatic
25_PAA	YOTHOLIN	64	Construction worker	Man	Primary Education	Bilingual	Blood Bank	No	No	Asymptomatic
26_PAA	YOTHOLIN	71	Housekeeper	Woman	No Formal Education	Bilingual	Vector Campaing	No	Yes	Asymptomatic
27_PAS*	YOTHOLIN	36	Public servant	Woman	High school	Spanish	Vector Campaing	No	No	Asymptomatic
28_PAS	YOTHOLIN	72	Traditional medicine practitioner	Woman	No Formal Education	Bilingual	Vector Campaing	Yes	No	Symptomatic
29_PAS	YOTHOLIN	56	Unemployed	Man	Secundary Education	Bilingual	Blood Bank	No	Yes	Symptomatic
30_PAS*	YOTHOLIN	48	Housekeeper	Woman	Primary Education	Bilingual	Vector Campaing	Yes	No	Symptomatic
31_PAA*	YOTHOLIN	40	Peasant	Man	Primary Education	Spanish	Blood Bank	No	No	Asymptomatic
32_PAA	YOTHOLIN	65	Unemployed	Man	No Formal Education	Bilingual	Vector Campaing	No	Yes	Asymptomatic
33_PAA	YOTHOLIN	67	Peasant	Man	Incomplete Primary Education	Bilingual	Blood Bank	No	Yes	Asymptomatic
34_PAA	YOTHOLIN	46	Housekeeper	Woman	No Formal Education	Bilingual	Blood Bank	No	No	Asymptomatic
35_PAA	TICUL	56	Housekeeper	Woman	Primary Education	Bilingual	Medical Practice	No	No	Asymptomatic
36_PAA	TICUL	76	Unemployed	Man	Incomplete Primary Education	Bilingual	Blood Bank	No	Yes	Asymptomatic
37_PAA	TICUL	51	Shoemaker	Man	Secundary Education	Bilingual	Blood Bank	No	No	Asymptomatic
38_PAA	TICUL	46	Employed	Man	Secundary Education	Spanish	Blood Bank	No	No	Asymptomatic
39_PAA	TICUL	40	Employed	Man	High school	Bilingual	Blood Bank	Yes	Yes	Asymptomatic
40_PAA*	TICUL	49	Teacher	Man	University Education	Spanish	Blood Bank	Yes	Yes	Asymptomatic
41_PAA	TICUL	49	Shoemaker	Man	Primary Education	Spanish	Blood Bank	Yes	Yes	Asymptomatic
42_PAA	TICUL	36	Shoemaker	Man	Primary Education	Spanish	Blood Bank	No	Yes	Asymptomatic
43_PAA*	TICUL	53	Itinerant agricultural merchant	Man	Secundary Education	Spanish	Blood Bank	No	Yes	Asymptomatic
44_PAA	TICUL	58	Shoemaker	Man	Incomplete Primary Education	Bilingual	Blood Bank	Yes	Yes	Asymptomatic
45_PAA	TICUL	50	Shoemaker	Man	Incomplete Primary Education	Bilingual	Blood Bank	Yes	Yes	Asymptomatic
46_PAA	TICUL	42	Ironworker	Man	Secundary Education	Bilingual	Blood Bank	Yes	Yes	Asymptomatic
47_PAA	TICUL	26	Student	Man	University Education	Spanish	Medical Practice	Yes	Yes	Asymptomatic
48_PAA	TICUL	43	Hawker	Man	High school	Bilingual	Blood Bank	No	Yes	Asymptomatic
49_PAA	TICUL	40	Hawker	Man	No Formal Education	Bilingual	Blood Bank	No	No	Asymptomatic
50_PAA*	TICUL	70	Hawker	Man	Incomplete Primary Education	Bilingual	Blood Bank	No	No	Asymptomatic
51_PAA	TICUL	58	Peasant	Man	No Formal Education	Bilingual	Blood Bank	No	No	Asymptomatic
52_PAA	TICUL	41	Construction worker	Man	Incomplete Primary Education	Bilingual	Blood Bank	No	No	Asymptomatic
53_PAA	TICUL	42	Construction worker	Man	Incomplete Primary Education	Bilingual	Blood Bank	Yes	Yes	Asymptomatic
54_PAA	TICUL	48	Shoemaker	Man	Primary Education	Spanish	Blood Bank	Yes	Yes	Asymptomatic
55_PAA	TICUL	42	Construction worker and Shoemaker	Man	Incomplete Primary Education	Bilingual	Medical Practice	No	Yes	Asymptomatic
56_PAA	TICUL	48	Services	Man	Secundary Education	Spanish	Blood Bank	No	No	Asymptomatic
57_PAA	TICUL	52	Shoemaker	Man	Incomplete Primary Education	Spanish	Blood Bank	No	No	Asymptomatic
58_PAA	TICUL	45	Construction worker	Man	Primary Education	Bilingual	Blood Bank	No	Yes	Asymptomatic
59_PAA	TICUL	40	Construction worker	Man	High school	Bilingual	Blood Bank	No	Yes	Asymptomatic
60_PAA*	TICUL	43	Construction worker	Man	High school	Bilingual	Blood Bank	No	Yes	Asymptomatic
61_PAA	TICUL	45	Hawker	Man	Secundary Education	Bilingual	Blood Bank	No	Yes	Asymptomatic
*Participants whose experience was cited
Billingual: Person who speaking maya and spanish
